# Supplementary material for: CMV seropositivity is a potential novel risk factor for severe COVID-19 in non-geriatric patients
Source: PLoS One. 2022 May 25;17(5):e0268530. doi: 10.1371/journal.pone.0268530 (PMC9132318; doi:10.1371/journal.pone.0268530)
Supplement: S1 Table — (XLSX) [file pone.0268530.s004.xlsx]

## Sheet: Tabelle1
Patient #	agegroup	sex	severity of disease	Comorbity_heart	Comorbity_respiratory	Diabetes mellitus	Comorbity_kidney	Comorbity_any	HSV	CMVstatus
1	18-29	female	mild disease	no	no	no	n.a.	no	seronegative	seronegative
2	18-29	female	mild disease	no	no	no	n.a.	no	seronegative	seronegative
3	18-29	female	mild disease	no	no	no	no	no	seronegative	seronegative
4	18-29	male	mild disease	no	yes	no	no	yes	seronegative	seronegative
5	18-29	male	mild disease	no	no	no	no	no	seronegative	seronegative
6	18-29	female	mild disease	no	no	no	no	no	seronegative	seronegative
7	18-29	female	mild disease	no	no	no	no	no	seronegative	seronegative
8	18-29	female	mild disease	no	no	no	n.a.	no	seronegative	seronegative
9	18-29	female	mild disease	no	no	no	no	no	seropositive	seronegative
10	18-29	female	mild disease	no	no	no	no	no	seropositive	seropositive
11	18-29	male	mild disease	no	no	no	no	no	seropositive	seropositive
12	18-29	male	mild disease	no	no	no	n.a.	no	seropositive	seronegative
13	18-29	female	mild disease	no	no	no	n.a.	no	seropositive	seropositive
14	18-29	female	mild disease	no	no	no	n.a.	no	seropositive	seronegative
15	30-39	female	mild disease	no	no	no	no	no	seronegative	seropositive
16	30-39	male	mild disease	no	no	no	n.a.	no	seronegative	seronegative
17	30-39	male	mild disease	no	no	no	no	no	seronegative	seronegative
18	30-39	female	mild disease	no	no	no	n.a.	no	seronegative	seronegative
19	30-39	female	mild disease	no	no	no	n.a.	no	seronegative	seronegative
20	30-39	female	mild disease	no	no	no	n.a.	no	seronegative	seronegative
21	30-39	male	mild disease	no	no	no	n.a.	no	seronegative	seronegative
22	30-39	female	mild disease	no	no	no	n.a.	no	seronegative	seropositive
23	30-39	male	mild disease	no	no	no	n.a.	no	seropositive	seropositive
24	30-39	male	mild disease	no	no	no	n.a.	no	seropositive	seropositive
25	30-39	female	mild disease	no	yes	no	n.a.	yes	seropositive	seropositive
26	30-39	female	mild disease	no	yes	no	no	yes	seropositive	seronegative
27	30-39	female	mild disease	no	no	no	no	no	seropositive	seronegative
28	30-39	female	mild disease	no	no	no	n.a.	no	seropositive	seropositive
29	30-39	male	mild disease	no	no	no	n.a.	no	seropositive	seropositive
30	40-49	male	mild disease	no	no	no	n.a.	no	seropositive	seronegative
31	40-49	female	mild disease	no	no	no	n.a.	no	seropositive	seronegative
32	40-49	male	mild disease	no	no	no	no	no	seropositive	seronegative
33	40-49	female	mild disease	no	no	no	n.a.	no	seropositive	seronegative
34	40-49	female	mild disease	no	no	no	no	no	seropositive	seronegative
35	40-49	female	mild disease	no	no	no	n.a.	no	seropositive	seropositive
36	40-49	male	mild disease	no	no	no	n.a.	no	seropositive	seronegative
37	40-49	female	mild disease	no	no	no	n.a.	no	seropositive	seronegative
38	40-49	female	mild disease	no	no	no	n.a.	no	seropositive	seropositive
39	40-49	male	mild disease	no	no	no	n.a.	no	seropositive	seropositive
40	40-49	female	mild disease	no	no	no	n.a.	no	seropositive	seropositive
41	40-49	female	mild disease	no	no	no	n.a.	no	seropositive	seropositive
42	40-49	female	mild disease	no	no	no	n.a.	no	seropositive	seronegative
43	40-49	male	mild disease	no	no	no	n.a.	no	seropositive	seronegative
44	40-49	female	mild disease	no	no	no	n.a.	no	seropositive	seronegative
45	50-59	female	mild disease	no	no	no	no	no	seronegative	seronegative
46	50-59	female	mild disease	no	no	no	n.a.	no	seronegative	seronegative
47	50-59	female	mild disease	no	no	no	n.a.	no	seropositive	seropositive
48	50-59	female	mild disease	no	no	no	n.a.	no	seropositive	seronegative
49	50-59	male	mild disease	no	no	yes	n.a.	yes	seropositive	seropositive
50	50-59	male	mild disease	no	no	no	n.a.	no	seropositive	seronegative
51	50-59	male	mild disease	no	no	no	n.a.	no	seropositive	seronegative
52	50-59	female	mild disease	no	no	yes	n.a.	yes	seropositive	seropositive
53	60-69	male	mild disease	yes	no	no	n.a.	yes	seronegative	seronegative
54	60-69	male	mild disease	no	no	no	no	no	seronegative	seropositive
55	60-69	male	mild disease	no	no	no	no	no	seronegative	seropositive
56	60-69	female	mild disease	no	no	no	no	no	seronegative	seronegative
57	60-69	male	mild disease	no	no	no	no	no	seronegative	seronegative
58	60-69	female	mild disease	no	no	yes	no	yes	seronegative	seronegative
59	60-69	male	mild disease	no	yes	no	no	yes	seronegative	seropositive
60	60-69	female	mild disease	yes	no	yes	no	yes	seronegative	seropositive
61	60-69	female	mild disease	no	no	no	no	no	seronegative	seropositive
62	60-69	male	mild disease	yes	no	no	no	yes	seronegative	seronegative
63	60-69	male	mild disease	n.a.	n.a.	n.a.	n.a.	n.a.	seropositive	seronegative
64	60-69	male	mild disease	no	no	no	no	no	seropositive	seronegative
65	60-69	male	mild disease	no	no	no	no	no	seropositive	seronegative
66	60-69	female	mild disease	no	no	no	no	yes	seropositive	seronegative
67	60-69	male	mild disease	no	no	no	no	no	seropositive	seronegative
68	60-69	female	mild disease	no	no	no	no	no	seropositive	seronegative
69	60-69	male	mild disease	no	no	no	no	no	seropositive	seronegative
70	60-69	female	mild disease	no	no	no	no	yes	seropositive	seronegative
71	60-69	male	mild disease	no	no	no	no	no	seropositive	seropositive
72	60-69	female	mild disease	no	no	no	no	yes	seropositive	seropositive
73	60-69	male	mild disease	no	no	no	no	no	seropositive	seropositive
74	60-69	female	mild disease	no	no	no	no	no	seropositive	seronegative
75	60-69	female	mild disease	no	no	no	no	no	seropositive	seronegative
76	60-69	female	mild disease	no	no	no	no	no	seropositive	seronegative
77	60-69	female	mild disease	no	no	no	no	no	seropositive	seropositive
78	60-69	male	mild disease	no	no	no	no	no	seropositive	seropositive
79	60-69	female	mild disease	no	no	no	no	yes	seropositive	seropositive
80	60-69	male	mild disease	no	no	no	no	no	seropositive	seronegative
81	60-69	female	mild disease	no	no	no	no	no	seropositive	seropositive
82	60-69	male	mild disease	no	no	no	no	no	seropositive	seronegative
83	60-69	male	mild disease	yes	no	no	no	yes	seropositive	seropositive
84	60-69	female	mild disease	no	no	no	no	no	seropositive	seropositive
85	60-69	male	mild disease	yes	no	no	no	yes	seropositive	seropositive
86	60-69	female	mild disease	no	no	no	no	no	seropositive	seronegative
87	60-69	female	mild disease	no	no	no	no	no	seropositive	seronegative
88	60-69	male	mild disease	no	no	no	no	no	seropositive	seropositive
89	60-69	female	mild disease	no	no	no	no	no	seropositive	seropositive
90	60-69	male	mild disease	no	no	no	no	no	seropositive	seropositive
91	60-69	female	mild disease	no	no	no	no	no	seropositive	seropositive
92	60-69	male	mild disease	yes	no	no	no	yes	seropositive	seronegative
93	60-69	male	mild disease	no	no	no	no	no	seropositive	seronegative
94	60-69	male	mild disease	no	no	no	no	no	seropositive	seropositive
95	60-69	female	mild disease	no	no	no	no	no	seropositive	seronegative
96	60-69	female	mild disease	no	no	no	no	no	seropositive	seropositive
97	60-69	male	mild disease	no	yes	no	n.a.	yes	seropositive	seropositive
98	70-79	female	mild disease	no	no	no	no	yes	seronegative	seropositive
99	70-79	female	mild disease	yes	no	no	no	yes	seropositive	seropositive
100	70-79	female	mild disease	no	no	no	no	no	seropositive	seropositive
101	70-79	male	mild disease	yes	no	no	no	yes	seropositive	seropositive
102	18-29	male	hospitalisation	no	no	no	no	no	seronegative	seropositive
103	18-29	male	hospitalisation	no	no	no	no	no	seronegative	seropositive
104	18-29	female	hospitalisation	no	no	no	no	no	seropositive	seropositive
105	18-29	male	hospitalisation	no	no	no	no	no	seropositive	seropositive
106	30-39	female	hospitalisation	no	no	no	no	no	seronegative	seronegative
107	30-39	female	hospitalisation	yes	no	no	no	yes	seronegative	seronegative
108	30-39	male	hospitalisation	no	no	no	no	no	seropositive	seropositive
109	30-39	male	hospitalisation	yes	no	no	no	yes	seropositive	seronegative
110	30-39	male	hospitalisation	no	no	no	yes	yes	seropositive	seropositive
111	30-39	male	hospitalisation	no	no	no	no	no	seropositive	seropositive
112	30-39	male	hospitalisation	no	no	no	no	no	seropositive	seropositive
113	30-39	male	hospitalisation	no	no	no	no	no	seropositive	seropositive
114	30-39	female	hospitalisation	yes	yes	no	yes	yes	seropositive	seropositive
115	30-39	male	hospitalisation	no	no	no	no	no	seropositive	seronegative
116	30-39	female	hospitalisation	no	no	yes	no	yes	seropositive	seropositive
117	30-39	male	hospitalisation	yes	no	no	yes	yes	seropositive	seropositive
118	30-39	female	hospitalisation	no	no	no	no	no	seropositive	seropositive
119	30-39	male	hospitalisation	no	yes	yes	no	yes	seropositive	seropositive
120	40-49	male	hospitalisation	no	yes	no	no	yes	seronegative	seropositive
121	40-49	male	hospitalisation	yes	no	no	no	yes	seropositive	seropositive
122	40-49	female	hospitalisation	no	yes	no	no	yes	seropositive	seropositive
123	40-49	female	hospitalisation	yes	no	no	no	yes	seropositive	seropositive
124	40-49	female	hospitalisation	no	no	no	no	no	seropositive	seropositive
125	40-49	male	hospitalisation	no	no	no	no	no	seropositive	seropositive
126	40-49	male	hospitalisation	no	no	no	no	no	seropositive	seronegative
127	40-49	female	hospitalisation	no	no	no	no	yes	seropositive	seronegative
128	40-49	male	hospitalisation	yes	yes	no	no	yes	seropositive	seropositive
129	40-49	male	hospitalisation	no	no	no	no	no	seropositive	seropositive
130	40-49	female	hospitalisation	no	no	no	no	no	seropositive	seropositive
131	40-49	male	hospitalisation	no	no	yes	no	yes	seropositive	seropositive
132	40-49	male	hospitalisation	no	no	no	yes	yes	seropositive	seronegative
133	40-49	female	hospitalisation	no	no	no	no	no	seropositive	seropositive
134	40-49	female	hospitalisation	no	no	no	no	no	seropositive	seronegative
135	40-49	male	hospitalisation	yes	no	no	no	yes	seropositive	seropositive
136	40-49	male	hospitalisation	no	no	no	no	no	seropositive	seropositive
137	40-49	female	hospitalisation	no	yes	no	no	yes	seropositive	seropositive
138	50-59	female	hospitalisation	no	no	no	no	no	seronegative	seronegative
139	50-59	female	hospitalisation	no	yes	no	no	yes	seronegative	seropositive
140	50-59	female	hospitalisation	no	no	no	no	no	seropositive	seropositive
141	50-59	female	hospitalisation	yes	yes	no	no	yes	seropositive	seropositive
142	50-59	male	hospitalisation	no	no	no	no	no	seropositive	seropositive
143	50-59	male	hospitalisation	no	no	no	no	no	seropositive	seropositive
144	50-59	male	hospitalisation	no	no	no	no	no	seropositive	seropositive
145	50-59	male	hospitalisation	yes	no	yes	yes	yes	seropositive	seropositive
146	50-59	male	hospitalisation	no	no	no	no	no	seropositive	seropositive
147	50-59	male	hospitalisation	yes	no	no	no	yes	seropositive	seropositive
148	50-59	male	hospitalisation	no	no	no	no	no	seropositive	seropositive
149	50-59	female	hospitalisation	yes	no	no	yes	yes	seropositive	seropositive
150	50-59	female	hospitalisation	no	no	yes	no	yes	seropositive	seropositive
151	50-59	male	hospitalisation	no	no	no	no	no	seropositive	seropositive
152	50-59	female	hospitalisation	yes	no	yes	no	yes	seropositive	seropositive
153	50-59	male	hospitalisation	no	no	no	no	no	seropositive	seropositive
154	50-59	male	hospitalisation	yes	no	yes	no	yes	seropositive	seropositive
155	50-59	male	hospitalisation	no	no	no	yes	yes	seropositive	seronegative
156	50-59	female	hospitalisation	no	no	no	no	no	seropositive	seropositive
157	50-59	female	hospitalisation	no	no	no	no	no	seropositive	seropositive
158	60-69	female	hospitalisation	yes	yes	no	yes	yes	seropositive	seropositive
159	60-69	female	hospitalisation	no	no	no	no	no	seropositive	seropositive
160	60-69	male	hospitalisation	no	no	yes	no	yes	seropositive	seropositive
161	60-69	female	hospitalisation	yes	no	yes	yes	yes	seropositive	seropositive
162	60-69	female	hospitalisation	yes	no	no	no	yes	seropositive	seropositive
163	60-69	male	hospitalisation	yes	no	yes	yes	yes	seropositive	seronegative
164	60-69	female	hospitalisation	no	no	no	no	no	seropositive	seropositive
165	60-69	female	hospitalisation	no	no	no	no	yes	seropositive	seropositive
166	60-69	female	hospitalisation	no	no	yes	no	yes	seropositive	seronegative
167	60-69	male	hospitalisation	yes	no	yes	no	yes	seropositive	seropositive
168	60-69	male	hospitalisation	no	no	no	no	no	seropositive	seropositive
169	60-69	female	hospitalisation	yes	no	no	no	yes	seropositive	seropositive
170	60-69	male	hospitalisation	yes	no	no	no	yes	seropositive	seropositive
171	60-69	male	hospitalisation	yes	no	no	no	yes	seropositive	seropositive
172	60-69	male	hospitalisation	yes	no	no	no	yes	seropositive	seronegative
173	60-69	male	hospitalisation	yes	no	no	no	yes	seropositive	seropositive
174	60-69	female	hospitalisation	no	no	no	no	no	seropositive	seropositive
175	60-69	female	hospitalisation	yes	no	no	no	yes	seropositive	seronegative
176	60-69	male	hospitalisation	no	no	no	no	no	seropositive	seropositive
177	60-69	female	hospitalisation	yes	no	yes	no	yes	seropositive	seronegative
178	60-69	male	hospitalisation	yes	no	no	yes	yes	seropositive	seropositive
179	60-69	male	hospitalisation	yes	yes	no	no	yes	seropositive	seronegative
180	60-69	male	hospitalisation	no	no	no	no	no	seropositive	seropositive
181	60-69	male	hospitalisation	yes	no	no	no	yes	seropositive	seropositive
182	60-69	male	hospitalisation	yes	yes	no	no	yes	seropositive	seronegative
183	60-69	female	hospitalisation	yes	no	no	no	yes	seropositive	seronegative
184	60-69	male	hospitalisation	no	no	yes	no	yes	seropositive	seronegative
185	60-69	male	hospitalisation	yes	no	yes	no	yes	seropositive	seropositive
186	60-69	male	hospitalisation	yes	no	yes	yes	yes	seropositive	seropositive
187	60-69	female	hospitalisation	no	no	no	no	yes	seropositive	seropositive
188	60-69	male	hospitalisation	no	no	no	no	no	seropositive	seropositive
189	60-69	female	hospitalisation	yes	no	no	no	yes	seropositive	seronegative
190	60-69	female	hospitalisation	yes	no	no	yes	yes	seropositive	seronegative
191	70-79	female	hospitalisation	yes	yes	yes	no	yes		seropositive
192	70-79	male	hospitalisation	yes	no	no	no	yes		seropositive
193	70-79	male	hospitalisation	yes	no	no	no	yes	seronegative	seronegative
194	70-79	male	hospitalisation	yes	no	yes	no	yes	seropositive	seropositive
195	70-79	male	hospitalisation	yes	no	no	no	yes	seropositive	seronegative
196	70-79	male	hospitalisation	yes	no	no	no	yes	seropositive	seropositive
197	70-79	male	hospitalisation	yes	no	yes	yes	yes	seropositive	seronegative
198	70-79	male	hospitalisation	yes	no	yes	no	yes	seropositive	seropositive
199	70-79	female	hospitalisation	yes	no	no	no	yes	seropositive	seropositive
200	70-79	female	hospitalisation	yes	no	no	no	yes	seropositive	seropositive
201	70-79	female	hospitalisation	yes	no	yes	yes	yes	seropositive	seropositive
202	70-79	female	hospitalisation	no	no	no	no	no	seropositive	seropositive
203	70-79	female	hospitalisation	yes	no	yes	no	yes	seropositive	seropositive
204	70-79	female	hospitalisation	yes	no	yes	no	yes	seropositive	seropositive
205	70-79	female	hospitalisation	yes	no	no	no	yes	seropositive	seropositive
206	70-79	male	hospitalisation	yes	no	no	no	yes	seropositive	seronegative
207	70-79	female	hospitalisation	no	no	no	yes	yes	seropositive	seropositive
208	70-79	female	hospitalisation	yes	no	no	no	yes	seropositive	seropositive
209	70-79	male	hospitalisation	yes	no	no	no	yes	seropositive	seronegative
210	70-79	male	hospitalisation	yes	no	yes	yes	yes	seropositive	seropositive
211	70-79	male	hospitalisation	yes	no	no	no	yes	seropositive	seronegative
212	70-79	female	hospitalisation	no	no	no	no	no	seropositive	seropositive
213	70-79	female	hospitalisation	no	no	no	no	yes	seropositive	seronegative
214	70-79	male	hospitalisation	yes	no	yes	yes	yes	seropositive	seronegative
215	70-79	female	hospitalisation	yes	no	no	no	yes	seropositive	seropositive
216	70-79	female	hospitalisation	no	no	no	no	no	seropositive	seropositive
217	70-79	female	hospitalisation	no	no	no	no	no	seropositive	seronegative
218	70-79	female	hospitalisation	yes	no	no	no	yes	seropositive	seropositive
219	80-99	male	hospitalisation	yes	no	no	no	yes	seropositive	seronegative
220	80-99	female	hospitalisation	no	no	no	no	yes	seropositive	seronegative
221	80-99	female	hospitalisation	yes	yes	no	no	yes	seropositive	seropositive
222	80-99	female	hospitalisation	yes	no	no	no	yes	seropositive	seropositive
223	80-99	male	hospitalisation	yes	no	no	yes	yes	seropositive	seronegative
224	80-99	male	hospitalisation	yes	no	yes	yes	yes	seropositive	seronegative
225	80-99	female	hospitalisation	yes	no	no	yes	yes	seropositive	seropositive
226	80-99	female	hospitalisation	yes	no	no	no	yes	seropositive	seropositive
227	80-99	female	hospitalisation	yes	yes	no	no	yes	seropositive	seropositive
228	80-99	female	hospitalisation	yes	yes	no	no	yes	seropositive	seronegative
229	80-99	male	hospitalisation	yes	no	yes	no	yes	seropositive	seropositive
230	80-99	male	hospitalisation	yes	no	no	no	yes	seropositive	seronegative
231	80-99	female	hospitalisation	yes	yes	no	no	yes	seropositive	seropositive
232	18-29	male	ICU	yes	no	no	no	yes	seronegative	seropositive
233	30-39	male	ICU	no	no	no	no	no	seropositive	seropositive
234	30-39	female	ICU	yes	no	no	yes	yes	seropositive	seropositive
235	40-49	male	ICU	no	no	no	no	no		seropositive
236	40-49	male	ICU	no	no	no	no	no	seropositive	seropositive
237	40-49	male	ICU	no	yes	no	yes	yes	seropositive	seropositive
238	40-49	female	ICU	yes	no	yes	no	yes	seropositive	seropositive
239	40-49	male	ICU	yes	no	no	yes	yes	seropositive	seropositive
240	40-49	male	ICU	no	yes	no	yes	yes	seropositive	seropositive
241	50-59	male	ICU	yes	no	yes	no	yes	seropositive	seropositive
242	50-59	male	ICU	yes	no	no	no	yes	seropositive	seropositive
243	50-59	male	ICU	no	no	no	no	no	seropositive	seropositive
244	50-59	male	ICU	yes	no	no	no	yes	seropositive	seropositive
245	50-59	male	ICU	no	yes	no	no	yes	seropositive	seropositive
246	50-59	male	ICU	no	no	no	yes	yes	seropositive	seropositive
247	50-59	female	ICU	no	no	no	no	no	seropositive	seropositive
248	50-59	female	ICU	no	no	no	yes	yes	seropositive	seropositive
249	50-59	male	ICU	no	no	yes	no	yes	seropositive	seropositive
250	50-59	female	ICU	no	no	no	yes	yes	seropositive	seropositive
251	60-69	male	ICU	no	yes	no	no	yes	seropositive	seronegative
252	60-69	male	ICU	yes	yes	yes	no	yes	seropositive	seropositive
253	60-69	male	ICU	no	no	no	no	no	seropositive	seropositive
254	60-69	female	ICU	yes	no	no	no	yes	seropositive	seropositive
255	60-69	male	ICU	yes	no	no	no	yes	seropositive	seropositive
256	60-69	male	ICU	yes	no	yes	no	yes	seropositive	seropositive
257	60-69	male	ICU	yes	no	no	no	yes	seropositive	seropositive
258	60-69	female	ICU	yes	no	yes	no	yes	seropositive	seropositive
259	60-69	female	ICU	yes	yes	yes	yes	yes	seropositive	seropositive
260	60-69	male	ICU	yes	no	yes	no	yes	seropositive	seropositive
261	60-69	male	ICU	yes	no	no	yes	yes	seropositive	seropositive
262	70-79	female	ICU	no	yes	no	no	yes	seronegative	seropositive
263	70-79	male	ICU	yes	no	no	no	yes	seronegative	seropositive
264	70-79	female	ICU	yes	no	yes	no	yes	seropositive	seropositive
265	70-79	male	ICU	yes	no	no	no	yes	seropositive	seropositive
266	70-79	male	ICU	yes	yes	no	no	yes	seropositive	seropositive
267	70-79	male	ICU	yes	no	yes	no	yes	seropositive	seronegative
268	70-79	female	ICU	yes	no	no	no	yes	seropositive	seropositive
269	70-79	male	ICU	no	no	no	no	no	seropositive	seropositive
270	70-79	male	ICU	yes	no	no	no	yes	seropositive	seropositive
271	70-79	female	ICU	yes	no	no	no	yes	seropositive	seropositive
272	70-79	female	ICU	no	no	no	no	no	seropositive	seropositive
273	70-79	female	ICU	yes	no	no	no	yes	seropositive	seropositive
274	70-79	male	ICU	yes	no	no	no	yes	seropositive	seropositive
275	70-79	female	ICU	no	no	yes	no	yes	seropositive	seropositive
276	70-79	male	ICU	yes	no	no	no	yes	seropositive	seropositive
277	70-79	female	ICU	yes	yes	yes	no	yes	seropositive	seropositive
278	70-79	female	ICU	yes	no	no	no	yes	seropositive	seropositive
279	70-79	male	ICU	yes	no	no	yes	yes	seropositive	seropositive
280	70-79	male	ICU	yes	no	yes	yes	yes	seropositive	seropositive
281	70-79	male	ICU	yes	no	yes	no	yes	seropositive	seronegative
282	70-79	male	ICU	yes	no	no	no	yes	seropositive	seronegative
283	70-79	male	ICU	no	no	no	no	yes	seropositive	seropositive
284	70-79	male	ICU	yes	yes	no	no	yes	seropositive	seropositive
285	70-79	male	ICU	yes	no	no	no	yes	seropositive	seronegative
286	70-79	male	ICU	yes	no	no	no	yes	seropositive	seropositive
287	70-79	male	ICU	yes	yes	no	no	yes	seropositive	seropositive
288	70-79	male	ICU	yes	no	yes	yes	yes	seropositive	seronegative
289	70-79	male	ICU	yes	no	no	no	yes	seropositive	seronegative
290	70-79	male	ICU	yes	no	yes	yes	yes	seropositive	seronegative
291	70-79	male	ICU	yes	no	no	no	yes	seropositive	seronegative
292	70-79	female	ICU	yes	no	yes	no	yes	seropositive	seropositive
293	70-79	male	ICU	yes	no	no	no	yes	seropositive	seronegative
294	70-79	male	ICU	yes	no	yes	no	yes	seropositive	seronegative
295	70-79	male	ICU	yes	yes	no	no	yes	seropositive	seropositive
296	70-79	male	ICU	no	no	no	no	no	seropositive	seronegative
297	70-79	female	ICU	yes	no	no	no	yes	seropositive	seropositive
298	80-99	male	ICU	yes	no	no	no	yes	seropositive	seropositive
299	80-99	female	ICU	yes	no	no	no	yes	seropositive	seropositive
300	80-99	male	ICU	yes	no	no	no	yes	seropositive	seropositive
301	80-99	female	ICU	yes	no	no	no	yes	seropositive	seronegative
302	80-99	male	ICU	yes	no	no	no	yes	seropositive	seronegative
303	80-99	female	ICU	no	no	yes	no	yes	seropositive	seronegative
304	80-99	male	ICU	yes	no	no	yes	yes	seropositive	seronegative
305	80-99	male	ICU	yes	yes	yes	no	yes	seropositive	seropositive
306	80-99	female	ICU	yes	no	yes	yes	yes	seropositive	seropositive
307	80-99	female	ICU	yes	no	no	no	yes	seropositive	seropositive
308	80-99	male	ICU	yes	no	yes	no	yes	seropositive	seronegative
309	80-99	female	ICU	yes	no	no	no	yes	seropositive	seropositive
310	80-99	female	ICU	yes	no	no	no	yes	seropositive	seropositive
311	80-99	male	ICU	yes	no	no	yes	yes	seropositive	seronegative
